# Supplementary material for: Overexpression of ERBB4 JM-a CYT-1 and CYT-2 isoforms in transgenic mice reveals isoform-specific roles in mammary gland development and carcinogenesis
Source: Breast Cancer Res. 2014 Dec 17;16:501. doi: 10.1186/s13058-014-0501-z (PMC4303208; doi:10.1186/s13058-014-0501-z)
Supplement: Supplementary file 1 — Additional file 1: Figures S1 to S8 showing left-side #4 mammary glands isolated from female transgenic and sibling FVB control mice for whole mount staining with Carmine Alum: 5 weeks virgin (Figure S1), 8 weeks virgin (Figure S2), 14 weeks virgin (Figure S3), 12 days post-coitus CYT-1 (Figure S4), 12 days post-coitus CYT-2 (Figure S5), 19 days post-coitus (Figure S6), 1 day post-partum (Figure S7), and 16 days post-weaning (Figure S8). Entire glands were photographed under a dissection microscope with a SPOT 11.2 Color Mosaic camera (Diagnostic Instruments Inc.) at 10× magnification using SPOT advanced software 4.0.9, and analyzed. (ZIP 28 MB) [file 13058_2014_501_MOESM1_ESM.zip]

Archive with 8 entries (8 files):
- 2107022569132648_add1.pptx
- 2107022569132648_add2.pptx
- 2107022569132648_add3.pptx
- 2107022569132648_add4.pptx
- 2107022569132648_add5.pptx
- 2107022569132648_add6.pptx
- 2107022569132648_add7.pptx
- 2107022569132648_add8.pptx
